# Supplementary material for: Bioinspired High-Performance Bilayer, pH-Responsive Hydrogel with Superior Adhesive Property
Source: Polymers (Basel). 2022 Oct 19;14(20):4425. doi: 10.3390/polym14204425 (PMC9612346; doi:10.3390/polym14204425)
Supplement: Supplementary file 1 [file polymers-14-04425-s001.zip]

Archive with 1 entries (1 files):
- polymers-1953267-supplementary.pdf
